# Supplementary material for: A Rushan Acid Whey-Derived Limosilactobacillus fermentum A001-A-08 Attenuates Lipid Accumulation in High-Fat-Diet-Induced Zebrafish
Source: Foods. 2026 Jul 17;15(14):2536. doi: 10.3390/foods15142536 (PMC13409735; doi:10.3390/foods15142536)
Supplement: Supplementary file 1 [file foods-15-02536-s001.zip]

Archive with 1 entries (1 files):
- foods-4416714-supplementary.pdf
